# Supplementary material for: Specific growth rate governs AOX1 gene expression, affecting the production kinetics of Pichia pastoris (Komagataella phaffii) PAOX1-driven recombinant producer strains with different target gene dosage
Source: Microb Cell Fact. 2019 Nov 1;18:187. doi: 10.1186/s12934-019-1240-8 (PMC6824138; doi:10.1186/s12934-019-1240-8)
Supplement: Supplementary file 1 — Additional file 1. List of primers used for qPCR analyses. [file 12934_2019_1240_MOESM1_ESM.xlsx]

## Sheet: Hoja1
Additional file 1. List of primers used for qPCR analyses.
#	Name	Product	Sequence
1	CRL1_FW	CRL1	CCTGAGGGTACTTACGAAG
2	CRL1_RE		CCAGGTGGTCTAACAACG
3	KAR2_FW	KAR2	GATGAAGTCGGGTCGTGTAC
4	KAR2_RE		TCTTAGCAGCATCACCCAACC
5	ACT_FW	ACT	CCTGAGGCTTTGTTCCACCCATCT
6	ACT_RE		GGAACATAGTAGTACCACCGGACATAACGA
7	MTH1_FW	MTH1	GGAACCTGGTCAACTGGGAACT
8	MTH1_RE		GTGGGAGGAGAACGATGTGGAA
9	AOX1_FW	AOX1	GACATTCACGGTTTCGAAGG
10	AOX1_RW		CCTCAAGAAGTCCTGGCAAAC
11	MIT1_FW	MIT1	CGTGAATCTGCAACAACAGC
12	MIT1_RW		CGGATCTGAACTGCCAGAG
13	HAC1_FW	HAC1	CATTACAGCAGGCTCCATC
14	HAC1_RW		GTCAACTGATATGTGCCAAC
